# Supplementary material for: ChEC-seq2: an improved chromatin endogenous cleavage sequencing method and bioinformatic analysis pipeline for mapping in vivo protein–DNA interactions
Source: NAR Genom Bioinform. 2024 Feb 7;6(1):lqae012. doi: 10.1093/nargab/lqae012 (PMC10849192; doi:10.1093/nargab/lqae012)
Supplement: lqae012_Supplemental_Files [file lqae012_supplemental_files.zip]

Archive with 2 entries (2 files):
- Supplementary Materials.docx
- Supplementary table S1.csv
