# Supplementary material for: ChEC-seq2: an improved chromatin endogenous cleavage sequencing method and bioinformatic analysis pipeline for mapping in vivo protein–DNA interactions
Source: NAR Genom Bioinform. 2024 Feb 7;6(1):lqae012. doi: 10.1093/nargab/lqae012 (PMC10849192; doi:10.1093/nargab/lqae012)
Supplement: lqae012_Supplemental_Files [file lqae012_supplemental_files.zip › Supplementary table S1.csv]

TF	target
FKH1	YAL001C
FKH2	YAL001C
SPT10	YAL001C
CIN5	YAL002W
FKH1	YAL002W
FKH2	YAL002W
IXR1	YAL002W
YAP5	YAL002W
CST6	YAL003W
FKH1	YAL003W
FKH2	YAL003W
GCR1	YAL003W
HSF1	YAL003W
HSF1	YAL003W
IXR1	YAL003W
MET32	YAL003W
MET4	YAL003W
MSN2	YAL003W
MSN4	YAL003W
RAP1	YAL003W
REB1	YAL003W
RFX1	YAL003W
SFP1	YAL003W
SFP1	YAL003W
SPT10	YAL003W
TUP1	YAL003W
AFT1	YAL004W
MSN2	YAL004W
MSN4	YAL004W
RAP1	YAL004W
RAP1	YAL004W
SFP1	YAL004W
FKH1	YAL005C
FKH2	YAL005C
HSF1	YAL005C
HSF1	YAL005C
MET32	YAL005C
MET4	YAL005C
MSN2	YAL005C
MSN2	YAL005C
MSN2	YAL005C
MSN4	YAL005C
MSN4	YAL005C
SFP1	YAL005C
UME6	YAL005C
BAS1	YAL007C
FKH1	YAL007C
FKH2	YAL007C
FKH2	YAL007C
RAP1	YAL007C
REB1	YAL007C
SPT10	YAL007C
TEC1	YAL007C
TUP1	YAL007C
TYE7	YAL007C
REB1	YAL008W
UGA3	YAL008W
XBP1	YAL009W
FKH1	YAL010C
FKH1	YAL011W
YAP1	YAL011W
YAP5	YAL011W
CBF1	YAL012W
CST6	YAL012W
GCR1	YAL012W
MET31	YAL012W
MET32	YAL012W
MET32	YAL012W
MET4	YAL012W
RAP1	YAL012W
SFP1	YAL012W
UGA3	YAL012W
XBP1	YAL012W
CAD1	YAL013W
FKH1	YAL013W
GCN4	YAL013W
GCN4	YAL013W
IXR1	YAL013W
SFP1	YAL013W
XBP1	YAL013W
YAP1	YAL013W
FKH1	YAL014C
MET32	YAL014C
MET4	YAL014C
SFP1	YAL014C
XBP1	YAL014C
ZAP1	YAL014C
CAD1	YAL015C
FKH1	YAL015C
RFX1	YAL015C
FKH1	YAL016C-B
FKH1	YAL016W
GCN4	YAL016W
YAP1	YAL016W
ARR1	YAL017W
CBF1	YAL017W
CBF1	YAL017W
CBF1	YAL017W
FKH1	YAL017W
FKH2	YAL017W
GCN4	YAL017W
SWI5	YAL017W
ACA1	YAL018C
ARR1	YAL018C
CBF1	YAL018C
FKH1	YAL018C
FKH2	YAL018C
REB1	YAL018C
SPT10	YAL018C
SUM1	YAL018C
SWI5	YAL018C
ZAP1	YAL018C
GCN4	YAL019W
GCN4	YAL019W
SFP1	YAL019W
SPT10	YAL019W
UGA3	YAL019W
XBP1	YAL019W
FKH1	YAL020C
MET32	YAL020C
MSN2	YAL020C
SFP1	YAL020C
SPT10	YAL020C
FKH1	YAL021C
IXR1	YAL021C
IXR1	YAL021C
LEU3	YAL021C
SFP1	YAL021C
XBP1	YAL021C
YAP1	YAL021C
ADR1	YAL022C
UGA3	YAL022C
ABF1	YAL023C
RAP1	YAL023C
SUM1	YAL023C
YAP5	YAL023C
FKH2	YAL024C
FKH2	YAL024C
SPT10	YAL024C
UGA3	YAL024C
YAP1	YAL024C
REB1	YAL025C
RFX1	YAL025C
ROX1	YAL025C
SFP1	YAL025C
YAP1	YAL025C
CBF1	YAL026C
FKH1	YAL026C
GCN4	YAL026C
XBP1	YAL026C
FKH1	YAL027W
FKH1	YAL028W
FKH2	YAL028W
FKH2	YAL028W
FKH2	YAL028W
MSN2	YAL028W
SFP1	YAL028W
STE12	YAL028W
FKH1	YAL029C
FKH2	YAL029C
FKH2	YAL029C
FKH2	YAL029C
GCN4	YAL029C
REB1	YAL029C
STE12	YAL029C
XBP1	YAL029C
GCN4	YAL030W
GLN3	YAL030W
REB1	YAL030W
REB1	YAL030W
REB1	YAL031C
REB1	YAL031C
SFP1	YAL031C
UGA3	YAL031C
RAP1	YAL033W
CHA4	YAL034C
FKH1	YAL034C
FKH2	YAL034C
RAP1	YAL034C
RAP1	YAL034C
SFP1	YAL034C
XBP1	YAL034C
FKH1	YAL034C-B
FKH1	YAL034W-A
FKH1	YAL034W-A
FKH1	YAL034W-A
SFP1	YAL034W-A
FKH2	YAL035W
RFX1	YAL035W
SFP1	YAL035W
SFP1	YAL035W
YAP1	YAL035W
FKH2	YAL036C
GCN4	YAL036C
GCN4	YAL036C
GCR1	YAL036C
RFX1	YAL036C
SFP1	YAL036C
SPT10	YAL036C
CIN5	YAL037C-A
FKH1	YAL037C-A
FKH2	YAL037C-A
SPT10	YAL037C-A
FKH1	YAL037C-B
FKH2	YAL037C-B
MSN2	YAL037C-B
MSN4	YAL037C-B
CIN5	YAL037W
FKH1	YAL037W
FKH1	YAL037W
FKH2	YAL037W
SFP1	YAL037W
ABF1	YAL038W
CST6	YAL038W
FHL1	YAL038W
FKH1	YAL038W
FKH1	YAL038W
FKH2	YAL038W
FKH2	YAL038W
FKH2	YAL038W
GCR1	YAL038W
GCR1	YAL038W
HSF1	YAL038W
IXR1	YAL038W
IXR1	YAL038W
MSN2	YAL038W
MSN4	YAL038W
RAP1	YAL038W
RAP1	YAL038W
ROX1	YAL038W
STE12	YAL038W
TUP1	YAL038W
TYE7	YAL038W
CAD1	YAL039C
FHL1	YAL039C
FKH1	YAL039C
FKH2	YAL039C
GCR1	YAL039C
RAP1	YAL039C
ROX1	YAL039C
SFP1	YAL039C
STE12	YAL039C
TYE7	YAL039C
MCM1	YAL040C
MET32	YAL040C
MET4	YAL040C
PHD1	YAL040C
RAP1	YAL040C
SFP1	YAL040C
UGA3	YAL040C
XBP1	YAL040C
ABF1	YAL041W
FKH1	YAL041W
YAP1	YAL041W
SPT10	YAL042C-A
ABF1	YAL042W
CST6	YAL042W
FKH1	YAL042W
RFX1	YAL042W
SFP1	YAL042W
XBP1	YAL042W
YAP1	YAL042W
ABF1	YAL043C
FKH1	YAL043C
GCN4	YAL043C
IXR1	YAL043C
REB1	YAL043C
XBP1	YAL043C
YAP1	YAL043C
ABF1	YAL044C
BAS1	YAL044C
BAS1	YAL044C
BAS1	YAL044C
GCR1	YAL044C
HSF1	YAL044C
MSN2	YAL044C
SFP1	YAL044C
SFP1	YAL044C
SPT10	YAL044C
FKH1	YAL044W-A
IXR1	YAL044W-A
FKH1	YAL046C
FKH1	YAL047C
GCN4	YAL047C
FKH1	YAL048C
GCN4	YAL048C
RFX1	YAL048C
FHL1	YAL049C
SFP1	YAL049C
STP1	YAL049C
GCN4	YAL051W
ABF1	YAL053W
CBF1	YAL053W
FKH1	YAL053W
FKH1	YAL053W
FKH2	YAL053W
MET32	YAL053W
MET4	YAL053W
RAP1	YAL053W
REB1	YAL053W
STP1	YAL053W
UME6	YAL053W
ABF1	YAL054C
CBF1	YAL054C
FKH1	YAL054C
FKH1	YAL054C
FKH2	YAL054C
MET32	YAL054C
MET4	YAL054C
RAP1	YAL054C
RFX1	YAL054C
STP1	YAL054C
UME6	YAL054C
UME6	YAL054C
UME6	YAL054C
USV1	YAL054C
ABF1	YAL055W
PHD1	YAL055W
SPT10	YAL055W
FKH1	YAL056C-A
FKH1	YAL056W
SFP1	YAL056W
FKH1	YAL059W
SFP1	YAL059W
ABF1	YAL060W
BAS1	YAL060W
HSF1	YAL060W
RAP1	YAL060W
REB1	YAL060W
SFP1	YAL060W
YAP1	YAL060W
CST6	YAL061W
MET32	YAL061W
MET4	YAL061W
SOK2	YAL061W
SPT10	YAL061W
YAP1	YAL061W
CAD1	YAL062W
FKH1	YAL062W
FKH2	YAL062W
IXR1	YAL062W
IXR1	YAL062W
LEU3	YAL062W
MET32	YAL062W
MET4	YAL062W
SFP1	YAL062W
SPT10	YAL062W
YAP1	YAL062W
YAP1	YAL062W
YAP5	YAL062W
FKH1	YAL063C
FKH1	YAL063C
FKH1	YAL063C
FKH2	YAL063C
SFP1	YAL063C
SPT10	YAL063C
STP1	YAL063C
GCN4	YAL063C-A
LEU3	YAL064C-A
XBP1	YAL064C-A
YAP5	YAL064C-A
GCN4	YAL064W
TUP1	YAL064W
XBP1	YAL064W
SPT10	YAL064W-B
SPT10	YAL064W-B
TUP1	YAL064W-B
XBP1	YAL064W-B
MSN2	YAL065C
SPT10	YAL065C
TUP1	YAL065C
XBP1	YAL065C
MET32	YAL067C
MET4	YAL067C
SPT10	YAL067C
YAP5	YAL067C
RAP1	YAL068C
RAP1	YAL068C
SFP1	YAL068C
SPT10	YAL068C
TUP1	YAL068C
FKH1	YAL068W-A
FKH1	YAL069W
FKH2	YAL069W
RAP1	YAL069W
CIN5	YAR002C-A
FKH1	YAR002C-A
FKH2	YAR002W
GCN4	YAR002W
FKH1	YAR007C
IXR1	YAR007C
MBP1	YAR007C
SFP1	YAR007C
SPT10	YAR007C
YRR1	YAR007C
MBP1	YAR008W
ABF1	YAR009C
CAD1	YAR009C
CST6	YAR009C
GCR1	YAR009C
GTS1	YAR009C
MAC1	YAR009C
RAP1	YAR009C
REB1	YAR009C
SPT10	YAR009C
STE12	YAR009C
SWI6	YAR009C
TEC1	YAR009C
TUP1	YAR009C
TYE7	YAR009C
CHA4	YAR010C
CST6	YAR010C
FKH1	YAR010C
GTS1	YAR010C
HSF1	YAR010C
RAP1	YAR010C
REB1	YAR010C
SPT10	YAR010C
TEC1	YAR010C
TUP1	YAR010C
TYE7	YAR010C
YAP1	YAR010C
FKH1	YAR014C
STE12	YAR014C
TEC1	YAR014C
XBP1	YAR014C
BAS1	YAR015W
CST6	YAR015W
FKH1	YAR015W
GCR1	YAR015W
PHO2	YAR015W
RAP1	YAR015W
SPT10	YAR015W
SPT10	YAR015W
STE12	YAR015W
TEC1	YAR015W
XBP1	YAR015W
BAS1	YAR018C
FKH2	YAR018C
FKH2	YAR018C
GCN4	YAR018C
MCM1	YAR018C
PHO2	YAR018C
YHP1	YAR018C
YOX1	YAR018C
FKH1	YAR019C
FKH1	YAR019C
GLN3	YAR019C
SFP1	YAR019C
FKH1	YAR020C
RAP1	YAR020C
SFP1	YAR020C
SPT10	YAR020C
SPT10	YAR020C
TUP1	YAR020C
FKH1	YAR023C
RFX1	YAR023C
XBP1	YAR023C
SFP1	YAR027W
FKH1	YAR028W
SFP1	YAR028W
CIN5	YAR029W
SFP1	YAR029W
STP1	YAR029W
SFP1	YAR033W
UGA3	YAR033W
YAP1	YAR035C-A
GCR1	YAR035W
LEU3	YAR035W
MET32	YAR035W
MET4	YAR035W
MSN2	YAR035W
MSN2	YAR035W
MSN4	YAR035W
SFP1	YAR035W
SPT10	YAR035W
SUM1	YAR035W
UME6	YAR035W
UME6	YAR035W
YAP1	YAR035W
BAS1	YAR042W
GCN4	YAR042W
SFP1	YAR042W
MSS11	YAR050W
RFX1	YAR050W
SPT10	YAR050W
TUP1	YAR050W
TUP1	YAR050W
UGA3	YAR050W
FKH1	YAR064W
GCN4	YAR064W
GLN3	YAR064W
RTG3	YAR064W
SPT10	YAR064W
YAP1	YAR064W
GCN4	YAR066W
RME1	YAR066W
SPT10	YAR066W
YAP5	YAR066W
FKH1	YAR068W
IXR1	YAR068W
PIP2	YAR068W
RTG3	YAR068W
SPT10	YAR068W
SPT10	YAR068W
XBP1	YAR068W
SPT10	YAR070C
CBF1	YAR071W
CST6	YAR071W
GCR1	YAR071W
GZF3	YAR071W
HSF1	YAR071W
PHO2	YAR071W
PUT3	YAR071W
RAP1	YAR071W
RPN4	YAR071W
SFP1	YAR071W
SPT10	YAR071W
SPT10	YAR071W
STP1	YAR071W
SUM1	YAR071W
XBP1	YAR071W
SFP1	YAR073W
SIR3	YAR073W
SPT10	YAR073W
UME6	YAR073W
YAP5	YAR073W
CST6	YAR075W
GCR1	YAR075W
HSF1	YAR075W
RAP1	YAR075W
SFP1	YAR075W
SFP1	YAR075W
SIR3	YAR075W
SPT10	YAR075W
XBP1	YAR075W
YAP1	YAR075W
ABF1	YBL001C
FKH1	YBL001C
FKH1	YBL001C
FKH2	YBL001C
IXR1	YBL001C
CST6	YBL002W
FKH1	YBL002W
FKH2	YBL002W
FKH2	YBL002W
GCR1	YBL002W
HSF1	YBL002W
NHP6A	YBL002W
NHP6B	YBL002W
RAP1	YBL002W
REB1	YBL002W
SPT10	YBL002W
SPT10	YBL002W
SPT10	YBL002W
STE12	YBL002W
TEC1	YBL002W
UME6	YBL002W
CST6	YBL003C
FKH1	YBL003C
FKH2	YBL003C
FKH2	YBL003C
GCR1	YBL003C
HSF1	YBL003C
NHP6A	YBL003C
NHP6B	YBL003C
RAP1	YBL003C
REB1	YBL003C
SPT10	YBL003C
SPT10	YBL003C
UGA3	YBL003C
YAP5	YBL003C
FKH1	YBL004W
GCN4	YBL004W
REB1	YBL004W
SFP1	YBL004W
PDR1	YBL005W
PDR3	YBL005W
PDR3	YBL005W
PDR3	YBL005W
SFP1	YBL005W
UME6	YBL005W
XBP1	YBL005W
BAS1	YBL005W-A
HSF1	YBL005W-A
RAP1	YBL005W-A
REB1	YBL005W-A
SPT10	YBL005W-A
TEC1	YBL005W-A
TUP1	YBL005W-A
TYE7	YBL005W-A
BAS1	YBL005W-B
RAP1	YBL005W-B
REB1	YBL005W-B
SPT10	YBL005W-B
TEC1	YBL005W-B
TUP1	YBL005W-B
TYE7	YBL005W-B
FKH1	YBL006C
PDR3	YBL006C
SPT10	YBL006C
UME6	YBL006C
XBP1	YBL006C
ABF1	YBL007C
SFP1	YBL007C
CAD1	YBL008W
SPT10	YBL008W
CAD1	YBL008W-A
SPT10	YBL009W
GLN3	YBL010C
SPT10	YBL010C
GCR1	YBL011W
REB1	YBL011W
SPT10	YBL011W
UME6	YBL011W
RAP1	YBL013W
ABF1	YBL014C
SPT10	YBL014C
FKH1	YBL015W
FKH2	YBL015W
HCM1	YBL015W
IXR1	YBL015W
IXR1	YBL015W
UME6	YBL015W
UME6	YBL015W
XBP1	YBL015W
FHL1	YBL016W
HSF1	YBL016W
IXR1	YBL016W
PUT3	YBL016W
SFP1	YBL016W
SIR3	YBL016W
STE12	YBL016W
TEC1	YBL016W
TYE7	YBL016W
GCN4	YBL017C
STE12	YBL017C
TEC1	YBL017C
TYE7	YBL017C
CAD1	YBL018C
IXR1	YBL018C
PUT3	YBL018C
SFP1	YBL018C
XBP1	YBL018C
RFX1	YBL019W
SFP1	YBL020W
CAD1	YBL021C
IXR1	YBL021C
XBP1	YBL021C
YAP1	YBL021C
CAD1	YBL022C
LEU3	YBL022C
RAP1	YBL022C
RAP1	YBL022C
RPN4	YBL022C
SFP1	YBL022C
XBP1	YBL022C
MSN2	YBL023C
CST6	YBL024W
HSF1	YBL024W
STP1	YBL024W
SFP1	YBL025W
SPT10	YBL025W
SPT10	YBL026W
SUM1	YBL026W
ASH1	YBL027W
CST6	YBL027W
FHL1	YBL027W
FKH1	YBL027W
GCR1	YBL027W
HSF1	YBL027W
IFH1	YBL027W
MET32	YBL027W
RAP1	YBL027W
SFP1	YBL027W
SPT10	YBL027W
XBP1	YBL027W
YAP1	YBL027W
YAP5	YBL027W
ABF1	YBL028C
MET32	YBL028C
RAP1	YBL028C
SFP1	YBL028C
UGA3	YBL028C
XBP1	YBL028C
FKH1	YBL029C-A
FKH2	YBL029C-A
HAP4	YBL029C-A
MSN2	YBL029C-A
MSN4	YBL029C-A
NRG1	YBL029C-A
PHD1	YBL029C-A
REB1	YBL029C-A
ROX1	YBL029C-A
SKO1	YBL029C-A
SOK2	YBL029C-A
SWI6	YBL029C-A
TUP1	YBL029C-A
UME6	YBL029C-A
FKH1	YBL029W
FKH2	YBL029W
HAP4	YBL029W
MET32	YBL029W
NRG1	YBL029W
PHD1	YBL029W
ROX1	YBL029W
SFP1	YBL029W
SKO1	YBL029W
SOK2	YBL029W
SWI6	YBL029W
ZAP1	YBL029W
ERT1	YBL030C
FKH1	YBL030C
FKH2	YBL030C
HAP4	YBL030C
NRG1	YBL030C
PHD1	YBL030C
RAP1	YBL030C
ROX1	YBL030C
SKO1	YBL030C
SOK2	YBL030C
SWI6	YBL030C
FKH1	YBL031W
CST6	YBL032W
FKH2	YBL032W
GCN4	YBL032W
GCR1	YBL032W
HSF1	YBL032W
RAP1	YBL032W
SFP1	YBL032W
STP1	YBL032W
TUP1	YBL032W
YAP1	YBL032W
YAP1	YBL032W
FKH2	YBL033C
GCN4	YBL033C
SFP1	YBL033C
STP1	YBL033C
UME6	YBL033C
YAP1	YBL033C
FHL1	YBL034C
REB1	YBL034C
RFX1	YBL034C
SPT10	YBL034C
MBP1	YBL035C
SPT10	YBL035C
SFP1	YBL036C
FKH1	YBL037W
SFP1	YBL037W
ABF1	YBL038W
YAP5	YBL038W
ZAP1	YBL038W
ABF1	YBL039C
SFP1	YBL039C
SKN7	YBL039C
FKH2	YBL040C
GCR1	YBL040C
REB1	YBL040C
RFX1	YBL040C
SFP1	YBL040C
ABF1	YBL041W
FKH1	YBL041W
FKH2	YBL041W
GCR1	YBL041W
MSN2	YBL041W
RFX1	YBL041W
XBP1	YBL041W
FHL1	YBL042C
GZF3	YBL042C
REB1	YBL042C
RPN4	YBL042C
SFP1	YBL042C
UME6	YBL042C
XBP1	YBL042C
YAP5	YBL042C
FKH1	YBL043W
FKH2	YBL043W
GCN4	YBL043W
GCN4	YBL043W
GCN4	YBL043W
RAP1	YBL043W
RTG3	YBL043W
SFP1	YBL043W
SFP1	YBL043W
SOK2	YBL043W
SPT10	YBL043W
TUP1	YBL043W
FHL1	YBL044W
FKH1	YBL044W
FKH2	YBL044W
GCN4	YBL044W
GCN4	YBL044W
GCN4	YBL044W
HAP1	YBL044W
HAP4	YBL044W
MSN2	YBL044W
RAP1	YBL044W
STP1	YBL044W
FKH1	YBL045C
FKH2	YBL045C
HAP1	YBL045C
HAP4	YBL045C
XBP1	YBL045C
REB1	YBL046W
REB1	YBL046W
SFP1	YBL046W
SPT10	YBL046W
XBP1	YBL046W
REB1	YBL047C
XBP1	YBL047C
MET32	YBL048W
MET4	YBL048W
SFP1	YBL048W
SPT10	YBL048W
ZAP1	YBL048W
ZAP1	YBL048W
ZAP1	YBL048W
CAD1	YBL049W
MET32	YBL049W
MET4	YBL049W
SPT10	YBL049W
ZAP1	YBL049W
ZAP1	YBL049W
ZAP1	YBL049W
RAP1	YBL050W
REB1	YBL050W
GCN4	YBL051C
GCR1	YBL051C
REB1	YBL051C
XBP1	YBL051C
YAP1	YBL051C
FKH1	YBL052C
FKH1	YBL052C
FKH1	YBL052C
REB1	YBL052C
IXR1	YBL053W
CAD1	YBL054W
SFP1	YBL054W
SPT10	YBL054W
STP1	YBL054W
XBP1	YBL054W
YAP5	YBL054W
FKH1	YBL055C
LEU3	YBL055C
REB1	YBL055C
RFX1	YBL055C
XBP1	YBL055C
CST6	YBL056W
FKH1	YBL056W
GCN4	YBL056W
GCN4	YBL056W
SFP1	YBL056W
TUP1	YBL056W
FKH1	YBL057C
XBP1	YBL057C
CAD1	YBL058W
FKH1	YBL058W
FKH1	YBL058W
FKH1	YBL058W
REB1	YBL058W
FKH1	YBL059C-A
FKH1	YBL059C-A
XBP1	YBL059C-A
FKH1	YBL059W
IXR1	YBL059W
SPT10	YBL059W
TYE7	YBL059W
UGA3	YBL059W
YAP5	YBL059W
SFP1	YBL060W
STE12	YBL060W
UGA3	YBL060W
CAD1	YBL061C
GCN4	YBL061C
RAP1	YBL061C
STE12	YBL061C
FKH1	YBL062W
IXR1	YBL062W
FKH1	YBL063W
FKH1	YBL063W
PUT3	YBL063W
UME6	YBL063W
CST6	YBL064C
FKH1	YBL064C
PUT3	YBL064C
RFX1	YBL064C
SIR3	YBL064C
SPT10	YBL064C
SPT10	YBL064C
TUP1	YBL064C
UME6	YBL064C
UME6	YBL064C
SPT10	YBL065W
FKH1	YBL066C
GCN4	YBL066C
GCN4	YBL066C
SFP1	YBL066C
TUP1	YBL066C
UGA3	YBL066C
FHL1	YBL067C
RFX1	YBL067C
XBP1	YBL068W
GCN4	YBL069W
SPT10	YBL069W
IXR1	YBL070C
GCN4	YBL071C
FKH1	YBL071C-B
FKH2	YBL071C-B
IFH1	YBL071C-B
SKN7	YBL071C-B
STP1	YBL071C-B
UGA3	YBL071C-B
XBP1	YBL071C-B
FKH1	YBL071W-A
FKH2	YBL071W-A
SWI4	YBL071W-A
XBP1	YBL071W-A
CST6	YBL072C
FKH1	YBL072C
FKH2	YBL072C
GCR1	YBL072C
HSF1	YBL072C
IFH1	YBL072C
RAP1	YBL072C
RAP1	YBL072C
SFP1	YBL072C
SPT10	YBL072C
FKH1	YBL074C
FKH2	YBL074C
MET31	YBL074C
YAP5	YBL074C
HSF1	YBL075C
HSF1	YBL075C
SFP1	YBL075C
SPT10	YBL075C
XBP1	YBL075C
FKH2	YBL076C
GCN4	YBL076C
GCN4	YBL076C
GCR1	YBL076C
REB1	YBL076C
XBP1	YBL076C
CST6	YBL077W
GCR1	YBL077W
HSF1	YBL077W
RAP1	YBL077W
REB1	YBL077W
SFP1	YBL077W
SPT10	YBL077W
FKH2	YBL078C
FYV5	YBL078C
GAT1	YBL078C
GLN3	YBL078C
REB1	YBL078C
RPH1	YBL078C
SFL1	YBL078C
SPT10	YBL078C
TUP1	YBL078C
UGA3	YBL078C
UME6	YBL078C
UME6	YBL078C
UME6	YBL078C
ABF1	YBL079W
FKH1	YBL079W
SPT10	YBL079W
XBP1	YBL079W
ABF1	YBL080C
FKH1	YBL080C
YAP1	YBL080C
YAP5	YBL080C
CST6	YBL081W
FKH1	YBL081W
FKH1	YBL081W
FKH1	YBL081W
SFP1	YBL081W
SPT10	YBL081W
CST6	YBL082C
FKH1	YBL082C
FKH1	YBL082C
FKH1	YBL082C
GCR1	YBL082C
RAP1	YBL082C
REB1	YBL082C
SPT10	YBL082C
CST6	YBL083C
RAP1	YBL083C
SFP1	YBL083C
SPT10	YBL083C
REB1	YBL084C
STP1	YBL084C
FKH1	YBL085W
FKH1	YBL085W
FKH2	YBL085W
GCN4	YBL085W
FKH1	YBL086C
FKH1	YBL086C
FKH2	YBL086C
PHO2	YBL086C
CST6	YBL087C
GCR1	YBL087C
HSF1	YBL087C
IFH1	YBL087C
RAP1	YBL087C
RAP1	YBL087C
RAP1	YBL087C
SFP1	YBL087C
SFP1	YBL087C
SFP1	YBL087C
SPT10	YBL087C
GCN4	YBL088C
YAP5	YBL088C
FKH1	YBL089W
FKH1	YBL091C-A
FKH2	YBL091C-A
SFP1	YBL091C-A
CST6	YBL092W
FHL1	YBL092W
FKH1	YBL092W
FKH2	YBL092W
GCR1	YBL092W
HSF1	YBL092W
IFH1	YBL092W
MET32	YBL092W
RAP1	YBL092W
RFX1	YBL092W
SFP1	YBL092W
SFP1	YBL092W
SPT10	YBL092W
CAD1	YBL093C
FHL1	YBL093C
FKH1	YBL093C
FKH2	YBL093C
MET32	YBL093C
RAP1	YBL093C
RFX1	YBL093C
SFP1	YBL093C
XBP1	YBL093C
YAP1	YBL093C
SFP1	YBL094C
XBP1	YBL095W
FKH1	YBL096C
FKH1	YBL097W
FKH1	YBL097W
FKH1	YBL097W
FKH2	YBL097W
GCN4	YBL097W
IXR1	YBL097W
SPT10	YBL097W
YAP5	YBL097W
FKH1	YBL098W
HCM1	YBL098W
MET32	YBL098W
RAP1	YBL098W
SIR3	YBL098W
SPT10	YBL098W
SUM1	YBL098W
FKH2	YBL099W
GCN4	YBL099W
HAP4	YBL099W
SKN7	YBL099W
FKH1	YBL100W-C
RFX1	YBL100W-C
YAP1	YBL100W-C
MSN2	YBL101C
RFX1	YBL101C
FKH1	YBL102W
GCN4	YBL102W
GCN4	YBL102W
GCN4	YBL102W
IXR1	YBL102W
REB1	YBL102W
STP1	YBL102W
GCN4	YBL103C
PHO2	YBL103C
REB1	YBL103C
RTG3	YBL103C
YAP5	YBL103C
FHL1	YBL104C
STP1	YBL104C
ABF1	YBL105C
REB1	YBL105C
SPT10	YBL105C
FKH1	YBL106C
INO4	YBL106C
SFP1	YBL106C
SPT10	YBL106C
RFX1	YBL107C
SPT10	YBL107C
XBP1	YBL107C
YAP1	YBL108C-A
CST6	YBL111C
HSF1	YBL111C
MSN2	YBL111C
SWI4	YBL111C
TUP1	YBL111C
SFP1	YBL112C
CAD1	YBL113C
CST6	YBL113C
FKH1	YBL113W-A
FKH1	YBL113W-A
MSN2	YBL113W-A
MSN4	YBL113W-A
TYE7	YBR001C
REB1	YBR002C
SFP1	YBR002C
REB1	YBR003W
CAD1	YBR004C
XBP1	YBR004C
AFT1	YBR005W
CRZ1	YBR005W
CST6	YBR005W
DAL81	YBR005W
GCR1	YBR005W
IXR1	YBR005W
NRG1	YBR005W
OAF1	YBR005W
REB1	YBR005W
RTG3	YBR005W
SFP1	YBR005W
SPT10	YBR005W
STP1	YBR005W
SUM1	YBR005W
SWI4	YBR005W
TUP1	YBR005W
CST6	YBR006W
DAL81	YBR006W
HCM1	YBR006W
OPI1	YBR006W
RPH1	YBR006W
UGA3	YBR006W
DAL82	YBR007C
FKH1	YBR007C
FKH1	YBR007C
MET32	YBR007C
MET4	YBR007C
SFP1	YBR007C
UGA3	YBR007C
CIN5	YBR008C
FKH1	YBR008C
FKH1	YBR008C
FKH1	YBR008C
FKH2	YBR008C
FKH2	YBR008C
RFX1	YBR008C
SFP1	YBR008C
YAP1	YBR008C
YAP5	YBR008C
YRR1	YBR008C
YRR1	YBR008C
YRR1	YBR008C
YRR1	YBR008C
CST6	YBR009C
FKH1	YBR009C
FKH2	YBR009C
FKH2	YBR009C
FKH2	YBR009C
GCR1	YBR009C
HSF1	YBR009C
IXR1	YBR009C
NHP6A	YBR009C
NHP6B	YBR009C
PIP2	YBR009C
RFX1	YBR009C
SPT10	YBR009C
SPT10	YBR009C
STP1	YBR009C
THI2	YBR009C
TYE7	YBR009C
XBP1	YBR009C
BAS1	YBR010W
CST6	YBR010W
FKH1	YBR010W
FKH2	YBR010W
FKH2	YBR010W
GCR1	YBR010W
HSF1	YBR010W
NHP6A	YBR010W
NHP6B	YBR010W
OAF1	YBR010W
SOK2	YBR010W
SPT10	YBR010W
SPT10	YBR010W
STP1	YBR010W
STP1	YBR010W
XBP1	YBR010W
FKH1	YBR011C
FKH2	YBR011C
GCR1	YBR011C
IXR1	YBR011C
MET32	YBR011C
MET4	YBR011C
RFX1	YBR011C
YAP1	YBR011C
SPT10	YBR012C
BAS1	YBR012W-A
CST6	YBR012W-A
FKH2	YBR012W-A
GCR1	YBR012W-A
HSF1	YBR012W-A
RAP1	YBR012W-A
REB1	YBR012W-A
SPT10	YBR012W-A
TEC1	YBR012W-A
TUP1	YBR012W-A
TYE7	YBR012W-A
YAP1	YBR012W-A
ABF1	YBR012W-B
BAS1	YBR012W-B
CHA4	YBR012W-B
FKH2	YBR012W-B
SPT10	YBR012W-B
TUP1	YBR012W-B
XBP1	YBR012W-B
YAP1	YBR012W-B
FKH1	YBR013C
GCN4	YBR013C
SPT10	YBR013C
STP1	YBR013C
FKH1	YBR014C
XBP1	YBR014C
CST6	YBR015C
FKH1	YBR015C
GCR1	YBR015C
IXR1	YBR016W
IXR1	YBR016W
REB1	YBR017C
SUM1	YBR017C
GAL4	YBR018C
NRG1	YBR018C
XBP1	YBR018C
YAP5	YBR018C
GAL4	YBR019C
GAL4	YBR019C
MET32	YBR019C
MET4	YBR019C
SPT10	YBR019C
XBP1	YBR019C
GAL4	YBR020W
GAL4	YBR020W
MET32	YBR020W
MET4	YBR020W
MIG1	YBR020W
MIG1	YBR020W
SPT10	YBR020W
TUP1	YBR020W
RFX1	YBR021W
SFP1	YBR021W
SPT10	YBR021W
UGA3	YBR021W
FKH1	YBR022W
MET32	YBR022W
MET4	YBR022W
FKH1	YBR023C
GCN4	YBR023C
SPT10	YBR023C
STE12	YBR023C
SWI4	YBR023C
UGA3	YBR023C
XBP1	YBR023C
MSN2	YBR024W
STE12	YBR024W
STP1	YBR024W
GCR1	YBR025C
HSF1	YBR025C
MSN2	YBR025C
RAP1	YBR025C
SFP1	YBR025C
SFP1	YBR025C
XBP1	YBR025C
REB1	YBR026C
SPT10	YBR026C
STP1	YBR026C
YAP1	YBR026C
ZAP1	YBR026C
ZAP1	YBR026C
ZAP1	YBR026C
GCN4	YBR027C
HSF1	YBR028C
STP1	YBR028C
ABF1	YBR029C
FKH1	YBR029C
FKH1	YBR029C
FKH1	YBR029C
FKH1	YBR029C
FKH1	YBR029C
INO2	YBR029C
INO4	YBR029C
SFP1	YBR029C
SPT10	YBR029C
XBP1	YBR029C
YAP1	YBR029C
ABF1	YBR030W
FKH1	YBR030W
FKH1	YBR030W
FKH1	YBR030W
FKH1	YBR030W
GCN4	YBR030W
INO2	YBR030W
INO4	YBR030W
CST6	YBR031W
GCR1	YBR031W
HSF1	YBR031W
RAP1	YBR031W
RFX1	YBR031W
SFP1	YBR031W
SFP1	YBR031W
SPT10	YBR031W
YAP5	YBR031W
FKH2	YBR032W
YAP5	YBR032W
FKH2	YBR033W
LEU3	YBR033W
RAP1	YBR033W
SFP1	YBR033W
SPT10	YBR033W
YAP5	YBR033W
REB1	YBR034C
SFP1	YBR034C
XBP1	YBR034C
GCN4	YBR035C
GCN4	YBR035C
FKH2	YBR036C
GCN4	YBR036C
XBP1	YBR036C
FKH2	YBR037C
FKH2	YBR037C
FKH2	YBR037C
FKH2	YBR037C
REB1	YBR037C
FKH2	YBR038W
FKH2	YBR038W
FKH2	YBR038W
FKH2	YBR038W
GCN4	YBR038W
GCN4	YBR038W
UGA3	YBR038W
CBF1	YBR039W
CBF1	YBR039W
CBF1	YBR039W
CBF1	YBR039W
GCR1	YBR039W
HAP4	YBR039W
IXR1	YBR039W
TYE7	YBR039W
UGA3	YBR039W
XBP1	YBR039W
ARR1	YBR040W
FKH1	YBR040W
IXR1	YBR040W
MOT3	YBR040W
SFP1	YBR040W
SKN7	YBR040W
SPT10	YBR040W
STE12	YBR040W
STE12	YBR040W
YAP5	YBR042C
FKH1	YBR043C
GCN4	YBR043C
GCN4	YBR043C
GCN4	YBR043C
GCN4	YBR043C
IXR1	YBR043C
SFP1	YBR043C
STP1	YBR043C
STP1	YBR043C
FKH1	YBR044C
FKH2	YBR044C
PHO2	YBR044C
STE12	YBR044C
DAL82	YBR045C
SPT10	YBR045C
STP1	YBR045C
SUM1	YBR045C
SPT10	YBR046C
UME6	YBR046C
GCN4	YBR047W
GCN4	YBR047W
RAP1	YBR047W
SFP1	YBR047W
SPT10	YBR047W
SWI5	YBR047W
UME6	YBR047W
FHL1	YBR048W
GCR1	YBR048W
IFH1	YBR048W
PHO2	YBR048W
RAP1	YBR048W
REB1	YBR048W
SFP1	YBR048W
SFP1	YBR048W
SFP1	YBR048W
SWI5	YBR048W
UGA3	YBR048W
XBP1	YBR048W
YAP1	YBR048W
YAP5	YBR048W
ZAP1	YBR048W
CBF1	YBR049C
FKH1	YBR049C
FKH2	YBR049C
RPN4	YBR049C
FKH1	YBR050C
FKH1	YBR050C
FKH1	YBR050C
FKH2	YBR050C
MET32	YBR050C
MIG1	YBR050C
STP1	YBR050C
XBP1	YBR050C
FKH1	YBR051W
FKH2	YBR051W
AFT1	YBR052C
GCR1	YBR052C
RAP1	YBR052C
SFP1	YBR052C
CIN5	YBR053C
FKH1	YBR053C
FKH2	YBR053C
SFP1	YBR053C
SKN7	YBR053C
SMP1	YBR053C
ARG80	YBR054W
CIN5	YBR054W
CST6	YBR054W
CUP2	YBR054W
FKH2	YBR054W
GAT3	YBR054W
GCR1	YBR054W
HAA1	YBR054W
HIR1	YBR054W
HSF1	YBR054W
MAC1	YBR054W
MIG3	YBR054W
RGM1	YBR054W
RPN4	YBR054W
SKN7	YBR054W
SWI4	YBR054W
YOX1	YBR054W
FKH2	YBR055C
SFP1	YBR055C
SPT10	YBR055C
AFT1	YBR056W
CST6	YBR056W
FKH2	YBR056W
GCN4	YBR056W
SFP1	YBR056W
FKH1	YBR056W-A
FKH2	YBR056W-A
REB1	YBR056W-A
SFP1	YBR056W-A
FKH1	YBR057C
IXR1	YBR057C
XBP1	YBR057C
YAP5	YBR057C
GCN4	YBR058C
UME6	YBR058C-A
YAP1	YBR058C-A
YAP5	YBR058C-A
GCN4	YBR059C
GCN4	YBR059C
NHP6A	YBR059C
GCN4	YBR060C
GCN4	YBR060C
RAP1	YBR060C
SPT10	YBR060C
STE12	YBR060C
YAP5	YBR060C
FKH1	YBR061C
SFP1	YBR061C
XBP1	YBR061C
YAP5	YBR061C
SFP1	YBR062C
SFP1	YBR063C
GCN4	YBR064W
FKH1	YBR065C
RAP1	YBR065C
REB1	YBR065C
FHL1	YBR066C
FKH1	YBR066C
FKH2	YBR066C
MET32	YBR066C
NRG1	YBR066C
SFP1	YBR066C
SFP1	YBR066C
SKN7	YBR066C
STE12	YBR066C
STP1	YBR066C
SWI5	YBR066C
YAP1	YBR066C
YAP5	YBR066C
ZAP1	YBR066C
ZAP1	YBR066C
ZAP1	YBR066C
ZAP1	YBR066C
CST6	YBR067C
FKH1	YBR067C
FKH2	YBR067C
GCR1	YBR067C
HSF1	YBR067C
HSF1	YBR067C
IFH1	YBR067C
IXR1	YBR067C
IXR1	YBR067C
PHD1	YBR067C
PHO4	YBR067C
RAP1	YBR067C
SFP1	YBR067C
STE12	YBR067C
STP2	YBR067C
SWI4	YBR067C
UME6	YBR067C
ASH1	YBR068C
CST6	YBR068C
FHL1	YBR068C
FKH1	YBR068C
FKH1	YBR068C
FKH2	YBR068C
FKH2	YBR068C
GCN4	YBR068C
GCN4	YBR068C
GCN4	YBR068C
HSF1	YBR068C
LEU3	YBR068C
LEU3	YBR068C
MSN2	YBR068C
STP1	YBR068C
STP1	YBR068C
STP2	YBR068C
TUP1	YBR068C
TUP1	YBR068C
TUP1	YBR068C
UGA3	YBR068C
UGA3	YBR068C
UME6	YBR068C
YAP1	YBR068C
ABF1	YBR069C
CST6	YBR069C
FKH1	YBR069C
FKH2	YBR069C
RFX1	YBR069C
STP1	YBR069C
STP1	YBR069C
STP2	YBR069C
TUP1	YBR069C
TUP1	YBR069C
FHL1	YBR070C
REB1	YBR070C
SFP1	YBR070C
SPT10	YBR070C
STE12	YBR070C
SWI4	YBR070C
SWI5	YBR070C
TEC1	YBR070C
ZAP1	YBR070C
NHP6A	YBR071W
STP1	YBR071W
SWI4	YBR071W
XBP1	YBR072C-A
CIN5	YBR072W
CST6	YBR072W
FKH1	YBR072W
FKH2	YBR072W
HCM1	YBR072W
HSF1	YBR072W
HSF1	YBR072W
IFH1	YBR072W
MET32	YBR072W
MET4	YBR072W
MSN2	YBR072W
MSN2	YBR072W
MSN4	YBR072W
MSN4	YBR072W
NHP6A	YBR072W
PHO2	YBR072W
RAP1	YBR072W
REB1	YBR072W
SFP1	YBR072W
SPT10	YBR072W
SPT10	YBR072W
TUP1	YBR072W
TUP1	YBR072W
XBP1	YBR072W
ZAP1	YBR072W
FHL1	YBR073W
FKH2	YBR073W
GCN4	YBR073W
GCN4	YBR073W
SIR3	YBR073W
SPT10	YBR073W
ZAP1	YBR073W
FHL1	YBR074W
FKH1	YBR074W
GCN4	YBR074W
GCN4	YBR074W
SFP1	YBR074W
RAP1	YBR076W
RFX1	YBR076W
SPT10	YBR076W
YAP5	YBR076W
ABF1	YBR077C
FKH1	YBR077C
FKH1	YBR077C
FKH1	YBR077C
FKH2	YBR077C
FKH2	YBR077C
MBP1	YBR077C
REB1	YBR077C
SFP1	YBR077C
SKN7	YBR077C
SKN7	YBR077C
SWI6	YBR077C
UME6	YBR077C
ABF1	YBR078W
CST6	YBR078W
FKH1	YBR078W
FKH1	YBR078W
FKH1	YBR078W
FKH2	YBR078W
FKH2	YBR078W
GCR1	YBR078W
HSF1	YBR078W
MBP1	YBR078W
MSN2	YBR078W
MSN4	YBR078W
RAP1	YBR078W
SFP1	YBR078W
SKN7	YBR078W
SWI5	YBR078W
SWI6	YBR078W
SFP1	YBR079C
ABF1	YBR080C
FKH1	YBR080C
GCN4	YBR080C
YAP5	YBR080C
FKH1	YBR081C
FKH2	YBR081C
GCN4	YBR081C
ADA2	YBR082C
AFT1	YBR082C
CBF1	YBR082C
FKH1	YBR082C
FKH2	YBR082C
HSF1	YBR082C
RAP1	YBR082C
REB1	YBR082C
REB1	YBR082C
SFP1	YBR082C
STE12	YBR082C
TEC1	YBR082C
UME6	YBR082C
CBF1	YBR083W
FKH1	YBR083W
FKH2	YBR083W
GCN4	YBR083W
IXR1	YBR083W
MSN2	YBR083W
MSN4	YBR083W
PUT3	YBR083W
STE12	YBR083W
STE12	YBR083W
TEC1	YBR083W
CST6	YBR084C-A
FKH1	YBR084C-A
FKH2	YBR084C-A
GCR1	YBR084C-A
GLN3	YBR084C-A
HSF1	YBR084C-A
IFH1	YBR084C-A
RAP1	YBR084C-A
RAP1	YBR084C-A
REB1	YBR084C-A
RFX1	YBR084C-A
SPT10	YBR084C-A
XBP1	YBR084C-A
RFX1	YBR084W
FKH1	YBR085C-A
GCN4	YBR085C-A
MSN2	YBR085C-A
MSN2	YBR085C-A
MSN4	YBR085C-A
NHP6A	YBR085C-A
PHO2	YBR085C-A
SKN7	YBR085C-A
YAP1	YBR085C-A
FKH1	YBR085W
FKH2	YBR085W
MOT3	YBR085W
ROX1	YBR085W
SFP1	YBR085W
DAL82	YBR086C
FKH2	YBR086C
RFX1	YBR086C
DAL82	YBR087W
FKH2	YBR087W
RFX1	YBR087W
YAP5	YBR087W
FKH1	YBR088C
FKH2	YBR088C
GCN4	YBR088C
MSN2	YBR088C
SFP1	YBR088C
SPT10	YBR088C
FKH1	YBR089C-A
FKH1	YBR089C-A
FKH2	YBR089C-A
GCR1	YBR089W
HSF1	YBR089W
SPT10	YBR089W
ACE2	YBR090C
CIN5	YBR090C
FKH1	YBR090C
FKH2	YBR090C
GCN4	YBR090C
PPR1	YBR090C
SPT10	YBR090C
YAP1	YBR090C
FKH1	YBR091C
FKH2	YBR091C
REB1	YBR091C
ABF1	YBR092C
CST6	YBR092C
FKH1	YBR092C
FKH2	YBR092C
FKH2	YBR092C
GCN4	YBR092C
GCR1	YBR092C
HSF1	YBR092C
MOT3	YBR092C
PDC2	YBR092C
RAP1	YBR092C
REB1	YBR092C
REB1	YBR092C
SFP1	YBR092C
STP1	YBR092C
THI2	YBR092C
XBP1	YBR092C
YAP5	YBR092C
BAS1	YBR093C
CBF1	YBR093C
FKH1	YBR093C
FKH2	YBR093C
FKH2	YBR093C
GCR1	YBR093C
GZF3	YBR093C
HSF1	YBR093C
PHO2	YBR093C
PHO4	YBR093C
PHO4	YBR093C
PHO4	YBR093C
PHO4	YBR093C
PHO4	YBR093C
PHO4	YBR093C
RAP1	YBR093C
RFX1	YBR093C
SFP1	YBR093C
SPT10	YBR093C
FKH1	YBR094W
FKH2	YBR094W
FKH2	YBR094W
MSN2	YBR094W
STP1	YBR094W
REB1	YBR095C
REB1	YBR095C
SFP1	YBR095C
GCR1	YBR096W
REB1	YBR096W
REB1	YBR096W
SFP1	YBR096W
GCN4	YBR097W
SFP1	YBR097W
YAP5	YBR097W
FKH1	YBR098W
SPT10	YBR098W
YAP5	YBR098W
SFP1	YBR099C
ABF1	YBR101C
ADA2	YBR101C
FKH2	YBR101C
FKH2	YBR101C
HSF1	YBR101C
HSF1	YBR101C
REB1	YBR101C
STP1	YBR101C
XBP1	YBR101C
YAP1	YBR101C
YAP5	YBR101C
GCN4	YBR102C
FKH1	YBR103C-A
FKH2	YBR103C-A
FKH1	YBR104W
FKH1	YBR104W
FKH1	YBR104W
FKH2	YBR104W
GCN4	YBR104W
GCN4	YBR104W
HSF1	YBR104W
UME6	YBR104W
CST6	YBR105C
ERT1	YBR105C
FHL1	YBR105C
FKH1	YBR105C
FKH2	YBR105C
RAP1	YBR105C
RAP1	YBR105C
RFX1	YBR105C
SFP1	YBR105C
SFP1	YBR105C
TUP1	YBR105C
XBP1	YBR105C
YAP1	YBR105C
CST6	YBR106W
FKH1	YBR106W
FKH1	YBR106W
FKH2	YBR106W
GCR1	YBR106W
RAP1	YBR106W
SFP1	YBR106W
XBP1	YBR106W
ZAP1	YBR106W
FKH1	YBR107C
FKH1	YBR107C
FKH2	YBR107C
RFX1	YBR107C
STP1	YBR107C
YAP1	YBR107C
YAP5	YBR107C
FKH1	YBR108W
FKH1	YBR108W
FKH2	YBR108W
IXR1	YBR108W
MET32	YBR108W
MET4	YBR108W
RFX1	YBR108W
SFP1	YBR108W
ABF1	YBR109C
CST6	YBR109C
FKH1	YBR109C
GCR1	YBR109C
PHO2	YBR109C
FKH1	YBR109W-A
ABF1	YBR110W
CST6	YBR110W
FKH1	YBR110W
SFP1	YBR111C
XBP1	YBR111W-A
FKH1	YBR112C
GCN4	YBR112C
NDT80	YBR112C
NDT80	YBR112C
PHD1	YBR112C
SWI4	YBR112C
RAP1	YBR113W
GCN4	YBR114W
PHD1	YBR114W
SWI4	YBR114W
UME6	YBR114W
YAP1	YBR114W
FKH2	YBR115C
GCN4	YBR115C
GCN4	YBR115C
GCN4	YBR115C
GCN4	YBR115C
SFP1	YBR115C
STP1	YBR115C
ACE2	YBR116C
ARO80	YBR116C
CST6	YBR116C
MET32	YBR116C
SFP1	YBR116C
SPT10	YBR116C
CST6	YBR117C
FHL1	YBR117C
FKH1	YBR117C
FKH2	YBR117C
IXR1	YBR117C
MET32	YBR117C
RAP1	YBR117C
SPT10	YBR117C
STE12	YBR117C
TEC1	YBR117C
ZAP1	YBR117C
ZAP1	YBR117C
ZAP1	YBR117C
CST6	YBR118W
FHL1	YBR118W
FHL1	YBR118W
FKH1	YBR118W
FKH2	YBR118W
GCR1	YBR118W
HSF1	YBR118W
IFH1	YBR118W
MET32	YBR118W
RAP1	YBR118W
REB1	YBR118W
XBP1	YBR118W
FKH1	YBR119W
FKH2	YBR119W
SFP1	YBR119W
FKH1	YBR120C
SPT10	YBR120C
CST6	YBR121C
FKH1	YBR121C
GCR1	YBR121C
RAP1	YBR121C
SFP1	YBR121C
SPT10	YBR121C
ACE2	YBR122C
FKH1	YBR123C
FKH1	YBR123C
FKH1	YBR123C
SFP1	YBR123C
FKH1	YBR124W
FKH2	YBR124W
GCN4	YBR125C
NHP6A	YBR125C
CST6	YBR126C
FKH1	YBR126C
MSN2	YBR126C
MSN2	YBR126C
MSN4	YBR126C
REB1	YBR126C
SKN7	YBR126C
UME6	YBR126C
XBP1	YBR126C
YAP1	YBR126C
FKH1	YBR126W-A
SFP1	YBR126W-A
FKH1	YBR126W-B
FKH1	YBR127C
FKH1	YBR127C
GCR1	YBR127C
RFX1	YBR127C
FYV5	YBR128C
RPH1	YBR128C
SFL1	YBR128C
ABF1	YBR129C
SPT10	YBR129C
UGA3	YBR129C
XBP1	YBR129C
FKH2	YBR130C
REB1	YBR130C
REB1	YBR130C
SFP1	YBR130C
UGA3	YBR130C
REB1	YBR131W
REB1	YBR131W
SFP1	YBR131W
UGA3	YBR131W
FKH1	YBR132C
GCN4	YBR132C
GLN3	YBR132C
IXR1	YBR132C
IXR1	YBR132C
RFX1	YBR132C
SFP1	YBR132C
CIN5	YBR133C
FKH1	YBR133C
FKH2	YBR133C
FKH2	YBR133C
SFP1	YBR133C
SWI4	YBR133C
TYE7	YBR133C
XBP1	YBR133C
YAP1	YBR133C
FKH1	YBR134W
FKH2	YBR134W
FKH1	YBR135W
FKH1	YBR135W
FKH2	YBR135W
FKH2	YBR135W
IXR1	YBR135W
TYE7	YBR135W
XBP1	YBR135W
YAP1	YBR135W
FKH1	YBR136W
FKH2	YBR136W
GCN4	YBR136W
SPT10	YBR136W
UME6	YBR136W
FKH1	YBR137W
FKH1	YBR137W
SFP1	YBR137W
SFP1	YBR137W
FKH1	YBR138C
FKH1	YBR138C
FKH1	YBR138C
FKH1	YBR138C
FKH1	YBR138C
FKH2	YBR138C
FKH2	YBR138C
FKH2	YBR138C
UME6	YBR138C
AFT1	YBR139W
FKH1	YBR139W
FKH1	YBR139W
FKH1	YBR139W
FKH1	YBR139W
FKH1	YBR139W
FKH2	YBR139W
[truncated: 28,629 more rows]
